# Supplementary material for: COMT Val/Met and Psychopathic Traits in Children and Adolescents: A Systematic Review and New Evidence of a Developmental Trajectory toward Psychopathy
Source: Int J Mol Sci. 2022 Feb 4;23(3):1782. doi: 10.3390/ijms23031782 (PMC8836546; doi:10.3390/ijms23031782)
Supplement: Supplementary file 1 [file ijms-23-01782-s001.zip]

Archive with 2 entries (2 files):
- Supplementary Material S1.pdf
- Supplementary Table S1.pdf
